# Supplementary material for: The Resilience of Final-Year Pharmacy Students and Aspects of the Course They Found to Be Resilience-Building
Source: Pharmacy (Basel). 2022 Jul 17;10(4):84. doi: 10.3390/pharmacy10040084 (PMC9326534; doi:10.3390/pharmacy10040084)
Supplement: Supplementary file 1 [file pharmacy-10-00084-s001.zip]

Archive with 1 entries (1 files):
- pharmacy-1770417-supplementary.xlsx
