# Supplementary material for: The Resilience of Final-Year Pharmacy Students and Aspects of the Course They Found to Be Resilience-Building
Source: Pharmacy (Basel). 2022 Jul 17;10(4):84. doi: 10.3390/pharmacy10040084 (PMC9326534; doi:10.3390/pharmacy10040084)
Supplement: Supplementary file 1 [file pharmacy-10-00084-s001.zip › pharmacy-1770417-supplementary.xlsx]

## Sheet: Sheet1
Questionnaire number	Section A-1	Section A-2	Section A-3	Section A-4	Section A-5	Section A-6	Section A-7	Section A-8	Section A-9	Section A-10	Section A-11	Section A-12	Section A-13	Section A-14	Section A-15	Section A-16	Section A-17	Section A-18	Section A-19	Section A-20	Section A-21	Section A-22	Section A-23	Section A-24	Section A-25	Total	Section B-1a	Section B-1b	Section B-1c	Section B-1d	Section B-1e	Section B-1f	Section B-1g	Section B-1h	Section B-1i	Section B-1j	Section B-1k	Section B-1l	Section B-2a (resilence-start)	Section B-2b (resilience-now)	Section B-3a	Section B-3b	Section B-3c	Section B-3d	Section B-4 (free text)	Section C-1		Key for numerical coding
1	4	2	2	3	3	3	4	3	3	2	4	4	4	4	4	4	4	2	4	2	4	4	4	4	4	85	5	4	5	5	5	5	4	4	3	4	4	5	7	9	0	0	0	0		1		0=Not true at all
2	3	4	2	3	4	2	3	4	2	3	3	3	3	2	2	2	3	3	3	3	3	3	2	3	4	72	5	5	4	4	4	4	5	3	4	4	3	4	2	7	2	2	0	0		2		1=Rarely true
3	1	1	1	1	2	2	2	2	2	3	2	2	1	0	1	1	1	1	1	1	1	1	1	1	2	34	4	5	4	4	3	3	2	4	3	2	2	2	3	6	1	1	1	1	I feel I would like to build resilience in an environment that isn't assessed. This just adds pressure and I beat myself up afterwards, but if unassessed I commend myself on going and taking part	2		2=Sometimes true
4	3	4	3	2	2	2	2	2	3	3	2	2	4	3	3	2	2	2	1	2	2	3	2	2	3	61	4	4	3	4	4	3	4	4	5	5	4	3	7	8	2	2	2	0		2		3=Often true
5	3	4	3	2	3	3	4	3	4	4	3	2	3	3	4	3	3	2	3	3	2	3	3	2	3	75	4	2	2	3	4	4	4	3	4	4	5	4	8	7	0	2	2	0		2		4=True nearly all the time
6	3	4	3	3	4	4	4	3	2	3	4	4	2	2	3	4	4	2	2	3	2	3	4	4	4	80	4	4	3	3	2	3	3	4	2	1	5	4	8	8	0	0	0	0		1
7	4	4	2	4	4	2	4	2	3	4	4	4	4	4	4	4	4	3	2	2	3	2	3	3	4	83	5	5	5	4	4	4	4	1	3	1	5	5	7	8	0	0	0	0		1		5=Strongly agree
8	3	4	3	2	3	2	3	3	3	4	3	3	2	2	3	2	3	2	3	2	3	3	3	3	4	71	5	4	5	5	5	4	4	4	4	3	2	3	4	8	2	0	2	0		2		4=Agree
9	3	4	2	3	3	2	2	3	3	4	3	3	3	3	3	2	3	2	3	3	2	2	2	3	3	69	5	4	4	4	4	4	4	4	4	4	4	4	6	8	0	0	0	0		2		3=Neither agree nor disagree
10	2	4	2	2	3	2	3	2	2	3	3	2	3	2	2	3	2	2	2	3	2	3	2	3	2	61	4	4	4	4	3	4	4	4	3	4	4	3	6	8	2	1	1	1		2		2=Disagree
11	3	4	0	2	3	4	2	2	4	4	3	2	3	3	2	2	2	4	3	3	3	2	1	2	3	66	4	3	4	4	3	4	4	2	2	2	4	3	5	7	0	0	0	0		2		1=Strongly disagree
12	2	4	4	2	2	3	2	2	4	2	2	2	3	2	3	1	2	1	2	3	3	2	2	2	1	58	5	5	4	4	4	3	4	4	2	3	4	4	6	7	0	0	0	0		2
13	4	4	2	4	3	3	3	4	4	4	4	4	4	3	4	3	4	2	3	3	3	3	3	4	4	86	5	5	4	4	5	4	5	5	3	3	4	5	6	10	2	0	1	0		2		Scale (1 to 10)=enter the number that has been chosen
14	3	4	2	3	4	3	4	4	3	3	2	2	3	2	2	2	2	1	3	2	2	3	2	2	4	67	5	5	4	5	5	3	3	3	5	3	5	4	6	8	0	0	0	0	More IPL realistic scenarios with other students would help build resilience	2
15	3	3	0	2	3	1	1	4	1	2	3	2	1	2	3	0	3	3	2	2	3	2	3	3	2	54	4	4	2	2	2	1	4	1	1	1	5	2	9	6	0	0	0	0		2		2=Yes
16	3	3	4	4	4	4	4	3	4	4	4	3	4	3	3	3	3	2	3	2	4	2	3	3	4	83	4	4	5	5	4	3	4	2	3	3	4	3	6	8	0	0	2	0		1		0=No
17	3	4	1	2	3	4	1	3	2	3	3	3	3	3	3	2	2	1	2	1	3	3	3	3	4	65	4	4	4	4	4	4	4	4	4	2	3	4	4	8	0	0	0	0		2		1=Don't know
18	4	4	2	2	3	2	3	3	2	4	3	3	4	3	3	3	3	2	2	2	3	3	3	4	4	74	5	5	4	4	4	4	4	5	4	4	2	4	7	8	0	0	0	0		2
19	3	4	3	3	4	2	4	4	4	4	4	4	4	3	3	4	4	2	3	2	3	3	3	4	4	85	5	4	4	4	3	3	4	2	4	3	3	4	7	8	1	1	1	1		2		1=male
20	3	4	0	3	3	3	3	2	2	2	3	3	3	3	2	3	3	1	3	2	2	3	2	3	4	65	4	4	4	4	4	4	4	3	3	2	2	4	6	8	0	0	0	0		1		2=female
21	3	4	0	3	2	4	1	0	2	4	3	3	3	3	2	4	2	2	3	0	4	4	2	3	1	62	5	1	2	2	2	2	3	5	1	1	5	4	6	9	0	0	0	0		1		3=fill in the blank (record the number 3 AND whatever else has been filled in)
22	3	4	3	3	3	2	4	3	3	4	3	4	2	3	2	4	4	3	3	2	4	3	3	3	2	77	4	4	5	5	5	5	4	4	4	3	3	5	4	10	0	0	0	0		1		4=prefer not to disclose
23	3	4	1	2	3	2	2	2	2	3	3	2	2	3	3	2	3	3	2	2	3	3	2	2	4	63	4	4	4	4	4	4	4	3	4	3	3	4	6	8	1	1	1	1		2
24	3	3	0	2	2	4	3	2	2	2	2	2	2	1	3	2	3	3	2	2	2	2	1	2	2	54	4	4	4	4	4	4	4	4	4	4	3	4	8	8	0	0	0	0		2		Free text=record what the respondent has written
25	1	4	2	2	3	4	2	3	4	4	3	2	2	1	0	2	2	0	2	2	1	0	1	1	1	49	4	4	2	3	3	3	4	4	4	1	5	4	7	7	0	0	0	0	Issues at home and the amount of pressure I put on myself etc provided me with more resilience than anything related to university	2
26	3	3	3	2	1	1	2	2	1	3	3	2	2	2	2	2	2	1	2	3	1	1	2	2	3	51	5	5	4	3	3	4	5	2	3	1	3	4	5	7	0	0	0	0		2
27	2	4	0	3	2	2	2	4	4	3	4	3	4	2	4	0	3	3	2	3	4	3	3	3	4	71	5	5	4	3	4	3	4	5	4	5	5	4	2	9	0	0	0	0	Not 100% sure the university prepares us for the stress/workload associated with being pharmacists. Speaking to pharmacists in work they say they've had to learn this themselves. I don't think university fully reflects practice. It feels like we are learning "pharmacy" for uni and also for work - this can be stressful/confusing	1
28	3	1	2	3	4	4	4	4	1	4	4	4	2	3	1	2	4	0	0	2	2	1	4	4	4	67	5	5	4	4	5	5	3	5	4	1	3	4	8	8	0	0	0	0		1
29	4	4	0	3	3	2	3	2	4	2	4	4	4	2	3	1	3	3	2	3	1	1	1	2	3	64	4	4	4	3	2	3	4	5	2	1	5	4	7	5	0	0	0	0		2
30	3	2	2	2	3	3	2	3	4	3	2	2	1	1	1	3	3	1	3	3	1	1	2	2	3	56	4	4	3	4	3	2	3	5	2	1	5	4	7	6	0	0	0	0		2
31	2	4	4	3	4	2	2	3	3	4	3	3	3	3	2	2	4	4	3	4	3	4	1	3	4	77	4	5	5	5	5	5	5	5	5	5	4	4	2	8	2	1	1	1		2
32	2	3	1	2	3	2	3	2	4	4	3	3	3	1	2	0	2	4	2	3	4	2	2	2	4	63	5	5	5	5	4	5	5	4	4	5	1	4	4	9	0	0	0	0		2
33	3	3	3	2	3	3	3	3	3	3	3	3	3	3	3	3	3	3	3	3	3	3	3	3	3	74	4	4	4	4	4	4	4	4	4	4	3	3	8	8	1	1	1	1		2
34	3	3	3	2	3	4	2	2	4	4	4	3	2	2	3	3	3	1	2	3	2	1	2	4	4	69	4	4	4	4	4	4	4	4	4	3	4	4	4	7	0	0	0	0		2
35	3	3	0	2	3	3	3	3	2	3	3	3	3	3	3	3	3	2	3	1	3	3	2	3	3	66	5	5	5	5	5	4	5	4	5	4	5	4	6	8	0	0	0	0		2
36	3	4	0	2	3	2	3	2	3	2	3	2	2	3	4	2	2	3	1	1	2	2	2	3	4	60	5	5	5	5	5	5	5	5	5	5	2	5	5	8	0	0	0	0		2
37	3	4	2	3	3	2	3	3	4	3	3	3	4	3	3	3	3	2	2	2	3	3	3	3	3	73	4	4	4	4	3	3	5	4	5	4	3	4	6	9	0	0	0	0		2
38	4	4	2	3	4	2	1	2	3	4	1	4	4	1	4	4	4	1	3	2	4	2	2	2	2	69	5	5	5	5	1	1	5	5	1	1	5	5	9	9	0	0	0	0		2
39	3	4	2	2	2	3	3	3	3	3	3	3	3	2	2	2	1	2	2	2	3	2	2	3	3	63	5	5	4	3	4	4	4	4	4	4	5	4	6	8	2	0	2	0		2
40	4	4	1	4	3	4	1	3	2	2	4	2	3	3	4	2	2	4	2	3	4	4	4	4	4	77	5	5	5	5	5	5	5	3	5	1	3	3	3	8	0	0	0	0		1
41	3	4	1	3	3	3	2	3	3	4	3	3	4	3	3	2	3	2	2	2	4	3	3	4	4	74	5	4	4	4	4	4	4	4	4	3	4	5	8	8	0	0	0	0		2
42	4	4	0	3	3	4	4	4	3	4	4	4	4	3	4	2	3	2	3	4	3	3	3	4	2	81	5	5	5	5	4	4	4	3	4	4	5	5	7	9	0	0	0	0		2
43	3	2	0	3	4	2	3	4	0	2	2	4	4	3	3	2	4	3	3	2	1	3	2	2	3	64	5	4	4	4	5	3	5	2	4	3	5	5	3	7	0	0	0	0		1
44	3	3	2	2	3	2	3	3	3	3	3	3	2	2	2	2	2	2	2	2	3	2	3	3	3	63	5	5	5	5	5	5	5	5	5	5	4	5	5	7	0	0	2	0		2
45	2	3	2	3	2	3	2	3	3	3	3	3	2	2	2	3		2	4	1	2	3	2	3	2	60	4	4	4	3	4	4	4	4	4	3	4	4	8	5	0	0	0	0		1
46	3	4	2	3	2	1	3	2	2	3	3	3	4	3	3	2	2	3	2	2	3	3	3	3	4	68	4	3	4	4	4	4	5	2	5	3	3	4	8	8	1	1	1	1		1
47	3	4	3	3	4	2	3	3	3	4	3	3	4	3	3		4	4		4	4	3	4	4	4	79	5	5	5	5	5	5		5		2	4	5	9	9	1	0	0	0		2
48	4	4	3	4	4	4	2	4	3	2	3	3	3	3	4	4	3	4	4	2	3	3	2	3	3	81	5	4	4	3	3	4	5	4	5	2	5	5	6	9	0	0	0	0	In terms of resilience in pharmacy students, I feel like it is mostly about being able to balance everything you have on in uni, as well as other aspects of your life	2
49	3	4	4	3	2	2	2	2	2	3	3	3	2	1	1	2	2	2	3	1	2	2	2	3	3	59	4	4	3	3	3	3	3	4	3	4	4	4	8	6	0	0	0	0	A health condition has reduced my level of resilience at times, both within and outside the MPharm degree. However, I still feel I am a hardworker and determined to keep going.	2
50	2	4	4	2	3	2	3	3	4	2	2	3	2	2	3	2	2	2	3	3	3	3	2	3	3	67	4	4	3	4	4	3	4	4	4	3	4	4	3	7	0	0	2	0		2
51	3	4	0	3	3	4	3	4	2	2	2	2	3	3	4	1	4	3	3	3	3	1	2	2	3	67	5	5	4	4	4	4	4	2	4	5	4	4	4	8	1	0	0	0		2
52	2	3	0	1	2	2	1	1	4	3	2	1	2	0	4	1	1	2	1	2	2	2	3	3	4	49	4	4	4	4	4	3	4	3	3	3	4	4	3	7	0	0	0	0		1
53	2	4	2	4	4	1	3	3	3	3	4	4	4	4	1	2	4	3	3	3	4	4	3	4	3	79	5	4	4	4	3	4	4	4	5	1	4	5	10	9	0	0	0	0		2
54	4	4	4	3	4	4	4	4	4	4	4	4	4	4	4	3	4	4	3	4	4	4	4	4	4	97	5	4	5	4	3	2	4	5	4	2	5	5	8	9	0	0	0	0	I think extemporaneous dispensing in level 2 of the MPharm degree really helped me to build resilience	2
55	3	4	0	3	4	4	4	3	0	3	3	3	4	3	4	3	3	4	3	2	1	2	3	4	4	74	5	5	5	5	4	5	5	5	5	5	5	4	6	9	0	0	0	0		2
56	4	4	4	3	4	2	3	3	4	4	4	3	4	3	3	3	4	2	3	1	4	4	4	4	4	85	5	4	5	5	4	5	5	3	4	1	3	5	7	9	0	0	0	0		1
57	3	4	3	3	4	3	2	2	3	4	4	4	3	3	1	2	3	3	3	3	4	2	3	4	4	77	5	5	5	5	5	5	5	5	5	1	5	4	6	9	1	1	0	1		2
58	4	4	2	3	4	3	4	3	3	4	3	4	3	2	3	3	3	2	3	3	3	3	3	4	4	80	5	5	5	4	5	4	5	4	4	4	3	5	6	9	0	0	2	0		1
59	2	4	4	2	3	3	2	3	2	2	2	2	2	2	2	2	3	0	2	2	2	2	2	2	3	57	5	5	5	4	4	4	5	4	5	2	3	4	4	8	2	1	2	0		2
60	4	4	3	2	3	3	3	2	3	3	3	3	2	3	3	2	3	3	3	2	3	3	3	3	3	72	5	5	5	4	5	4	5	4	4	4	3	5	3	7	0	0	2	0		1
61	3	4	2	3	3	2	3	4	3	4	4	4	3	3	2	4	3	3	3	3	4	3	3	4	4	81	5	5	5	5	5	5	5	2	5	4	4	5	6	9	0	0	0	0		2
62	3	4	0	2	3	3	2	3	1	3	3	3	1	1	3	2	2	1	2	3	2	2	3	3	3	58	5	5	4	4	4	4	4	5	4	1	3	4	3	8	0	0	0	0	COVID pandemic has definitely increased the need for the development of my resilience	2
63	4	4	2	2	1	2	2	2	4	2	2	2	3	2	1	1	2	1	3	2	1	1	2	2	2	52	5	4	5	3	4	4	5	5	4	4	3	3	9	6	0	0	0	0		2
64	3	3	1	2	3	2	3	3	4	3	3	3	4	3	4	3	3	2	2	2	3	3	3	3	4	72	5	5	5	5	4	4	5	5	4	3	3	4	3	8	2	2	0	0		1
65	4	3	2	3	3	4	3	3	2	2	3	3	3	3	2	2	3	3	3	2	3	3	3	2	3	70	4	4	5	4	4	5	4	3	4	3	5	4	7	8	0	0	0	0		1
66	3	4	3	2	3	3	0	2	4	3	3	3	3	3	2	2	3	3	4	2	3	2	1	3	2	66	5	5	5	5	4	4	4	5	3	4	3	4	6	8	2	2	2	0	One of the ways of establishing resilience was by establishing goals and keeping a diary for reflection	2
67	4	3	2	3	4	3	3	3	4	3	3	2	2	3	2	4	3	2	3	2	2	3	2	3	3	71	4	4	5	5	5	4	4	4	3	3	3	4	7	8	0	0	0	0		1
68	2	3	0	2	3	1	1	2	2	2	4	2	2	4	4	2	3	1	2	2	2	3	3	3	4	59	5	5	5	5	5	5	5	5	5	4	5	4
69	4	4	4	3	4	3	4	4	4	4	3	3	3	3	2	3	3	2	3	3	4	4	3	3	4	84	5	5	4	4	2	4	5	4	4	3	4	4	6	9	0	0	0	0	Building resilience in MPharm started in Level 2 with extemporaneous dispensing	2
70	2	3	0	3	1	3	0	1	4	1	2	3	1	3	0	0	1	0	3	4	1	2	1	1	3	43	5	4	2	4	1	4	2	4	5	4	1	2	9	3	0	0	0	0		1
71	2	4	0	3	3	3	2	3	3	2	2	3	3	2	1	2	3	3	3	3	3	3	2	3	3	64	5	4	4	4	4	4	3	4	4	4	2	3	5	8	0	0	0	0		2
72	3	4	0	2	3	1	2	2	3	4	3	3	3	3	3	3	4	3	3	3	3	2	2	2	4	68	5	5	5	5	4	4	4	4	4	3	5	4	4	7	1	0	0	0		2
73	3	4	3	1	2	1	3	3	4	3	2	3	4	1	1	1	1	2	1	2	4	3	2	4	4	62	5	5	5	4	5	4	5	2	4	1	3	4	4	7	0	0	2	0		2
74	3	3	0	2	2	1	3	3	4	4	4	4	3	3	3	3	4	3	2	3	3	2	4	3	3	72	5	4	5	4	4	4	5	4	4	3	4	4	2	9	2	1	1	1		2
75	3	3	2	3	3	2	2	3	3	3	2	2	3	3	3	2	2	2	3	3	2	3	2	3	3	65	5	5	5	5	5	5	5	5	4	3	4	4	5	8	1	1	1	1		2
76	3	3	3	2	3	3	2	2	2	3	3	3	3	2	2	2	2	3	3	3	2	4	4	2	4	68	4	4	4	3	4	4	3	3	4	4	4	4	8	8	0	0	0	0		1
77	3	3	3	3	3	2	3	2	3	3	1	2	3	3	2	1	2	2	1	2	2	2	2	2	2	57	4	3	3	3	3	3	3	2	2	2	2	2	1	1	1	0	0	0		2
78	3	2	1	2	2	3	3	2	4	3	3	3	3	1	2	2	2	2	2	2	3	3	3	3	3	62	4	4	3	3	3	3	3	3	3	3	3	3	6	8	0	0	0	0		2
79	3	3	3	3	3	3	3	3	3	2	2	2	3	3	3	2	3	2	3	2	2	2	3	3	3	67	5	5	5	5	5	5	5	5	5	5	5	5	5	8	0	0	0	0		1
